# Supplementary material for: Stepwise neofunctionalization of the NF-κB family member Rel during vertebrate evolution
Source: Nat Immunol. 2025 Apr 30;26(5):760–74. doi: 10.1038/s41590-025-02138-2 (PMC12043515; doi:10.1038/s41590-025-02138-2)
Supplement: Supplementary file 3 — ImageQuant values from each replicate examining protein off-rates. [file 41590_2025_2138_MOESM3_ESM.xlsx]

## Sheet: Sheet1
Time (min)	Human Rel R1	Human Rel R2	Human Rel R3	Human RelA R1	Human RelA R2	Human RelA R3	Mouse Rel R1	Mouse Rel R2	Mouse Rel R3	Mouse RelA R1	Mouse RelA R2	Mouse RelA R3	Chicken Rel R1	Chicken Rel R2	Chicken Rel R3	Chicken RelA R1	Chicken RelA R2	Chicken RelA R3	Frog Rel R1	Frog Rel R2	Frog Rel R3	Frog RelA R1	Frog RelA R2	Frog RelA R3	Zebrafish Rel R1	Zebrafish Rel R2	Zebrafish Rel R3	Zebrafish RelA R1	Zebrafish RelA R2	Zebrafish RelA R3	Shark Rel R1	Shark Rel R2	Shark Rel R3	Shark RelA R1	Shark RelA R2	Shark RelA R3
0	100	100	100	100	100	100	100	100	100	100	100	100	100	100	100	100	100	100	100	100	100	100	100	100	100	100	100	100	100	100	100	100	100	100	100	100
1	103	116	99	21	42	79	96	89	97	20	22	76	24	73	78	45	60	63	102	105	99	33	44	56	91	90	85	76	75	81	73	78	80	74	85	82
5	107	101	97	8	17	41	72	68	90	9	8	42	6	30	43	14	23	27	90	104	100	16	19	37	61	83	68	36	64	63	47	67	77	56	87	82
10	86	101	93	7	10	19	67	63	84	5	6	23	5	18	22	12	12	13	83	91	100	15	16	30	31	75	58	27	42	40	48	64	61	47	78	74
20	75	91		8	8		46	52					5	11	12	10	9	5	70	76	97				19	42	38	15	19	25	29	43	46	29	68	62
