# Supplementary material for: Stepwise neofunctionalization of the NF-κB family member Rel during vertebrate evolution
Source: Nat Immunol. 2025 Apr 30;26(5):760–74. doi: 10.1038/s41590-025-02138-2 (PMC12043515; doi:10.1038/s41590-025-02138-2)
Supplement: Supplementary file 4 — ImageQuant values from each replicate examining protein off-rates. [file 41590_2025_2138_MOESM4_ESM.xlsx]

## Sheet: Sheet1
Rel Mutant Data
Time (min)	Rel R1	Rel R2	Rel R3	R101Q R1	R101Q R2	R101Q R3	R101A R1	R101A R2	R101A R3	C137Y R1	C137Y R2	C137Y R3	R101Q:C137Y R1	R101Q:C137Y R2	R101Q:C137Y R3
0	100	100	100	100	100	100	100	100	100	100	100	100	100	100	100
1	85.1	89.2	92.9	65.1	77.6	68.5	16.7	8	12.2	88.3	90.1	94.7	50.5	71.9	33.6
5	76.2	80	80.5	31.8	35.7	36.6	2.8	1	4.7	83.5	74.5	92	11.1	12.4	6.2
10	67.6	64.2	54.5	14.6	15.5	16.7	0.8	1	3.3	79.4	73.2	74.6	3.9	6.4	6.4
20	50.4	46.3	50.2	5.2	5.4	7.9	1	1	2.5	63.4	15.8	70.1	1.8	2.3	0
RelA Mutant Data
Time (min)	RelA R1	RelA R2	Q101R R1	Q101R R2	Y137C R1	Y137C R2	Q101R:Y137C R1	Q101R:Y137C R2
0	100	100	100	100	100	100	100	100
1	3.3	8.9	91.1	81.1	5.6	8	31.5	56.9
5	0.5	2.2	22.5	60.8	3.1	4.1	4	13.5
10	0.1	2.3	31.4	37.8	4	3.6	3.2	6
20	0	2.2	6.8	17.4	4.3	4.4	2.2	4.1
