# Supplementary material for: Stepwise neofunctionalization of the NF-κB family member Rel during vertebrate evolution
Source: Nat Immunol. 2025 Apr 30;26(5):760–74. doi: 10.1038/s41590-025-02138-2 (PMC12043515; doi:10.1038/s41590-025-02138-2)
Supplement: Supplementary file 5 — ImageQuant values from each replicate examining protein off-rates. [file 41590_2025_2138_MOESM5_ESM.xlsx]

## Sheet: Sheet1
kB2 Data
Time (min)	Human Rel R1	Human Rel R2	Human RelA R1	Human RelA R2	Mouse Rel R1	Mouse Rel R2	Mouse Rel R3	Mouse RelA R1	Mouse RelA R2	Mouse RelA R3	Zebrafish Rel R1	Zebrafish Rel R2	Zebrafish RelA R1	Zebrafish RelA r2
0	100	100	100	100	100	100	100	100	100	100	100	100	100	100
1	79	63	5	3	86	82	70	0	0	6	18	13	3	3
5	29	8	0	0	21	18	10	0	0	0	0	0	0	0
10	115	2	0	0	9	5	3	0	0	0	0	0	0	0
CD28 RE Data
Time (min)
0	100	100	100	100	100	100		100	100		100	100	100	100
1	74	79	3	5	81	70		9	29		30	20	3	24
5	22	29	1	0	25	16		3	6		2	12	1	19
10	9	15	1	0		7		3	6		2	11	1	19
20												14		24
kB2 Rel Mutant Data
Time (min)	WT R1	WT R2	R101Q R1	R101Q R2	R101A
0	100	100	100	100	100
0.5	67.8	51.5	13.2	8.9	1
1	57	35.3	4.7	1.9	6.2
2	25.4	17.8	2.3	0.1	2.1
5	7.2	3.5	1.6	0.1	3.5
10	3.4	1.5	0.2	1	1
